# Supplementary material for: Rational Design and Characterization of Trispecific Antibodies Targeting the HIV-1 Receptor and Envelope Glycoprotein
Source: Vaccines (Basel). 2023 Dec 23;12(1):19. doi: 10.3390/vaccines12010019 (PMC10819093; doi:10.3390/vaccines12010019)
Supplement: Supplementary file 1 [file vaccines-12-00019-s001.zip]

Archive with 1 entries (1 files):
- vaccines-2730543-supplementary.pdf
